# Supplementary material for: A Convergent Study of Genetic Variants Associated With Crohn’s Disease: Evidence From GWAS, Gene Expression, Methylation, eQTL and TWAS
Source: Front Genet. 2019 Apr 9;10:318. doi: 10.3389/fgene.2019.00318 (PMC6467075; doi:10.3389/fgene.2019.00318)
Supplement: Table S1 — Binary table for 1,688 Crohn’s Disease related genes collected from five evidence. We collected this data based on the criteria from Table 1. [file Data_Sheet_1.CSV]

Gene.Symbol	Pascal.p.adjusted	Sherlock.p.adjusted	MetaXcan.p.adjusted	DEG.p.adjusted	DMG.p.adjusted
ABHD17C	1	1	0	0	0
ACSL6	1	1	1	0	0
ADAM15	1	0	1	0	0
ADCY3	1	1	0	0	0
ADCY7	1	1	1	0	1
ADO	1	1	1	0	0
AIM2	0	0	0	1	1
AMT	1	1	1	0	0
ANKRD65	1	1	1	0	0
AP4B1	1	1	0	0	0
APOBR	1	0	0	0	1
ARFRP1	1	1	0	0	0
ARIH2	1	1	0	0	0
ASB16-AS1	1	1	0	0	0
ATG16L1	1	0	1	0	0
ATP6V1G2	1	1	0	0	0
ATP9A	0	0	0	1	1
BATF3	1	1	1	0	0
BBS9	1	0	0	0	1
BCL2L15	1	1	0	0	0
BCL3	0	0	0	1	1
BPI	1	1	0	1	0
BRD7	1	1	1	0	0
BRE	1	0	0	0	1
C2	1	1	0	0	0
C4A	1	1	1	0	0
C6orf48	1	1	0	1	0
CAMP	0	0	0	1	1
CARD6	1	1	1	0	0
CARD9	1	1	1	0	0
CCDC101	1	1	1	0	0
CCDC116	1	1	1	0	0
CCDC122	1	1	0	0	0
CCDC36	1	1	1	0	0
CCDC71	1	0	1	0	1
CCHCR1	1	1	0	0	0
CD244	1	1	0	0	0
CDC42SE2	1	1	1	0	0
CENPO	1	1	1	0	0
CERS5	1	1	0	0	0
CISD1	1	1	1	0	0
CLIC1	1	1	1	0	0
CLN3	1	1	0	0	0
CPEB4	1	1	1	0	0
CRELD2	1	1	1	0	0
CREM	1	1	1	0	0
CRHR1-IT1	1	1	0	0	0
CSF2	1	0	1	0	0
CYP21A1P	1	1	0	0	0
DDAH2	1	0	1	0	0
DIEXF	0	1	0	0	1
DNLZ	1	1	0	0	0
DOCK7	1	1	1	0	0
EIF3C	1	1	1	0	0
EML2	1	1	0	0	1
ERAP2	1	1	1	0	0
ETS1	0	0	0	1	1
ETS2	1	1	1	0	0
FADS2	1	1	1	0	0
FDPS	1	1	1	0	0
FKBPL	1	1	1	0	0
FLOT1	1	1	0	1	0
FLRT1	1	1	1	0	0
FUT11	1	1	1	0	0
FUT2	1	1	1	0	0
GBA	1	1	1	0	0
GBAP1	1	1	1	0	0
GMEB2	1	1	1	0	0
GPR183	1	0	0	1	0
GPR25	1	0	1	0	0
GPX1	1	0	1	0	1
GSDMA	1	1	1	0	0
GSDMB	1	1	1	0	0
HCG22	1	1	1	0	0
HCG27	1	1	0	0	0
HEATR3	1	1	1	0	0
HEBP1	1	1	1	0	0
HELZ2	1	0	0	1	0
HINT1	1	0	0	1	0
HLA-B	1	1	0	0	0
HLA-C	1	1	0	0	0
HLA-DOA	1	1	1	0	0
HLA-DOB	1	1	1	0	0
HLA-DQA2	1	1	0	0	0
HLA-DQB1	1	1	0	0	0
HLA-DQB2	1	1	1	0	0
HSBP1L1	1	1	0	0	0
HSPA7	0	1	0	1	0
ICAM1	1	1	0	0	0
ICAM3	1	1	1	0	0
ICAM5	1	1	1	0	0
ICOSLG	1	1	1	0	0
IER3	1	0	1	0	0
IFITM1	0	0	0	1	1
IFNGR1	1	1	0	0	0
IL12RB2	1	1	1	0	0
IL18RAP	1	1	1	0	0
IL27	1	0	1	0	0
IL4	1	0	1	0	0
INPP5E	1	1	0	0	0
IP6K2	1	1	0	0	0
IPMK	1	1	1	0	0
IRF1	1	0	1	0	0
IZUMO1	1	1	0	0	0
KANSL1	1	1	0	0	0
KANSL1-AS1	1	1	0	0	0
KCNJ15	0	1	0	1	0
KIF21B	1	0	0	0	1
KLF11	0	1	0	0	1
KRI1	1	1	0	0	0
LIMA1	1	1	1	0	0
LIME1	1	1	1	0	0
LNPEP	1	1	1	0	0
LRRC25	1	1	0	0	0
LRRC37A2	1	1	0	0	0
LRRK1	1	0	0	0	1
LSM14A	1	0	1	0	0
LTBR	1	1	0	0	0
LY6G5B	1	1	1	0	0
LY6G5C	1	1	1	0	0
MARK3	0	1	1	0	1
MED24	1	1	1	0	1
MFN1	1	1	0	0	0
MICA	1	1	0	0	0
MICB	1	1	1	0	0
MIER1	1	1	0	0	0
MIR21	1	0	0	0	1
MRPL20	1	1	0	0	0
MST1	1	0	1	0	0
MTMR3	1	1	1	0	0
MTX1	1	1	0	0	0
MUC1	1	1	1	0	0
NAAA	1	1	1	0	0
NCF4	1	0	0	1	0
NCKIPSD	1	1	1	0	0
NCR3	1	1	0	0	0
NDFIP1	1	1	1	0	0
NDST2	1	1	0	0	0
NOD2	1	1	1	0	0
NOTCH4	1	1	0	0	0
NTN5	1	1	1	0	0
ORMDL3	1	1	1	0	0
PARK7	1	1	1	0	0
PBX2	1	0	1	0	0
PDGFB	1	0	1	0	0
PGAP3	1	1	1	0	0
PGGT1B	1	1	1	0	0
PGPEP1	1	1	1	0	0
PGS1	1	0	0	1	0
PIM1	1	0	0	0	1
PLCL1	1	1	1	0	0
POLR2E	1	1	1	0	0
POU5F1	1	1	1	0	0
PRDX5	1	1	0	0	0
PRRC2A	1	1	1	0	0
PSMB8	1	0	0	0	1
PSMB9	1	1	0	0	0
PSORS1C2	1	1	0	0	0
PSORS1C3	1	1	0	0	0
PTGER4	1	1	0	0	0
PUS10	1	1	0	0	0
QRICH1	1	1	0	0	0
RAPGEF6	1	0	1	0	0
RBM6	1	1	1	0	0
RFT1	1	1	1	0	0
RFTN2	1	1	1	0	0
RMI2	1	1	1	0	0
RNASET2	1	1	1	0	0
RNF123	1	1	1	0	0
RPL9	1	1	1	1	0
RPS18	0	1	0	1	0
RPS6KA2	0	1	1	0	1
RPS6KB1	1	1	1	0	0
RPSA	0	0	1	1	0
RUSC1-AS1	1	1	0	0	0
SBNO2	1	0	0	1	1
SDCCAG3	1	1	1	0	0
SEC16A	1	1	1	0	0
SEMA3F	1	0	1	0	0
SEMA4A	0	0	1	1	0
SERPINA1	0	0	0	1	1
SH2B1	1	1	1	0	0
SIAH2	0	0	0	1	1
SKIV2L	1	1	1	0	0
SLC20A2	1	0	1	0	0
SLC22A4	1	0	0	1	0
SLC22A5	1	1	1	0	0
SLC26A6	1	1	0	0	0
SLC35D1	1	1	0	0	0
SMAD3	1	0	1	0	0
SMIM19	1	1	1	0	0
SNAPC4	1	1	1	0	0
SOCS3	0	0	0	1	1
SPNS1	1	1	1	0	0
SPOCK2	0	0	0	1	1
STAG3L2	1	1	0	0	0
STARD3	1	0	1	0	0
STAT4	0	0	0	1	1
STAT5B	1	0	1	0	0
STMN3	1	1	1	1	0
SULT1A1	1	1	1	0	0
SULT1A2	1	1	1	0	0
SYT11	1	1	1	0	0
TAP1	1	1	0	0	1
TAP2	1	1	0	0	0
TAS1R3	1	1	0	0	0
TCF19	1	1	0	0	0
TDRD10	1	1	0	0	0
THBS3	1	1	1	0	0
TIMD4	1	1	0	0	0
TLR5	0	0	0	1	1
TMEM258	1	1	1	0	0
TMEM89	1	0	1	0	0
TNFSF10	0	0	0	1	1
TNFSF15	1	1	1	0	0
TRAF3IP3	0	1	0	1	0
TUFM	1	1	1	0	0
TXK	0	0	0	1	1
TXNDC12	0	1	0	1	0
UBA7	1	1	1	0	0
UBE2L3	1	1	1	0	0
UQCRC1	1	0	1	0	0
VAMP3	1	1	1	0	0
VEGFB	1	0	0	1	0
VMP1	1	0	0	0	1
WDR6	1	1	1	0	0
WNT3	1	1	0	0	0
XRRA1	1	1	0	0	0
ZBTB12	1	1	1	0	0
ZBTB38	1	1	1	0	0
ZDHHC19	0	1	0	1	0
ZNF300P1	1	1	1	0	0
ZNF568	1	1	0	0	0
ZNF585A	1	1	1	0	0
ZPBP2	1	1	1	0	0
