# Supplementary material for: A Convergent Study of Genetic Variants Associated With Crohn’s Disease: Evidence From GWAS, Gene Expression, Methylation, eQTL and TWAS
Source: Front Genet. 2019 Apr 9;10:318. doi: 10.3389/fgene.2019.00318 (PMC6467075; doi:10.3389/fgene.2019.00318)
Supplement: Table S3 — Binary table for seven genes shared by COP9 signalosome and Crohn’s Disease consensus genes from five evidence. [file Data_Sheet_3.CSV]

Gene.Symbol	Pascal.p.adjusted	Sherlock.p.adjusted	MetaXcan.p.adjusted	DEG.p.adjusted	DMG.p.adjusted
NCKIPSD	1	1	1	0	0
NOD2	1	1	1	0	0
WDR6	1	1	1	0	0
DOCK7	1	1	1	0	0
FLOT1	1	1	0	1	0
HSPA7	0	1	0	1	0
SPNS1	1	1	1	0	0
