# Supplementary material for: A Convergent Study of Genetic Variants Associated With Crohn’s Disease: Evidence From GWAS, Gene Expression, Methylation, eQTL and TWAS
Source: Front Genet. 2019 Apr 9;10:318. doi: 10.3389/fgene.2019.00318 (PMC6467075; doi:10.3389/fgene.2019.00318)
Supplement: Table S5 — FDA approved Crohn’s Disease drugs and their target genes obtained from Therapeutic Target Database. [file Data_Sheet_5.CSV]

drug	fda approved	Drugbank ID	Target gene
Clofazimine	Y	DB00845	ABCB11
Metronidazole	Y	DB00916	CYP51A1
MLN0002	Y	DB09033	ITGA4;ITGB7
Ustekinumab	Y	DB05679	IL12B;IL23A
Infliximab	Y	DB00065	TNF
Vedolizmab	Y	DB09033��
